# Supplementary material for: Opposite Sides of Pantoea agglomerans and Its Associated Commercial Outlook
Source: Microorganisms. 2022 Oct 20;10(10):2072. doi: 10.3390/microorganisms10102072 (PMC9610544; doi:10.3390/microorganisms10102072)
Supplement: Supplementary file 1 [file microorganisms-10-02072-s001.zip]

Archive with 1 entries (1 files):
- microorganisms-1963339-supplementary.pdf
